# Supplementary material for: Candida albicans Infection of Caenorhabditis elegans Induces Antifungal Immune Defenses
Source: PLoS Pathog. 2011 Jun 23;7(6):e1002074. doi: 10.1371/journal.ppat.1002074 (PMC3121877; doi:10.1371/journal.ppat.1002074)
Supplement: Table S1 — Differentially expressed genes in the microarray experiments. Presented are the lists of Affymetrix probe sets whose expression changed more than 2-fold (P<0.01) in the following exposure comparisons: live C. albicans versus heat-killed E. coli (A), heat-killed C. albicans versus heat-killed E. coli (B), live C. albicans versus heat-killed C. albicans (C). In A, the genes that were also differentially regulated in B and C are given in blue and red, respectively. In C, the genes in this list that were also upregulated by S. aureus, P. aeruginosa or both pathogens are annotated in the far right column. If two probe sets correspond to the same gene and both are differentially regulated in the array, then one is given in italics. If one probe set recognizes more than one gene, each gene is listed as a separate entry. A summary of the data is presented at the bottom of each worksheet. (XLS) [file ppat.1002074.s003.xls]

## Sheet: A. Live C.albicans v HK OP50
			Live C. albicans vs. HK OP50			HK C. albicans vs. HK OP50			Live C. albicans vs. HK C. albicans
Affymetrix probe set ID	Gene ID	Gene name	Fold Change	P-value		Fold Change	P-value		Fold Change	P-value
171941_s_at	F44E5.4		13.9853	0.0001					7.26713	0.00078
171941_s_at	F44E5.5		13.9853	0.0001					7.26713	0.00078
190958_s_at	F44E5.4,F44E5.5		11.5676	8e-05					5.81707	0.00079
185003_s_at	F52F10.3	oac-31	10.1394	3.17656e-07		18.4891	4.63909e-18
184093_at	M01H9.1	trx-3	9.62643	3.36736e-11		13.3003	1.07577e-17
179513_at	ZK550.2		8.41225	6e-05		4.36702	0.00185
178571_s_at	C37A5.2	fipr-22	6.66688	0.00213
178571_s_at	C37A5.4	fipr-23	6.66688	0.00213
175642_s_at	C50F2.10	abf-2	5.91036	4.24685e-14		2.2	0.0035		2.6	5.87e-07
174957_s_at	F52F10.3	oac-31	5.70721	0.00095		9.85525	7.25226e-10
188496_s_at	T07G12.5		5.43977	8e-05		6.5175	4e-05
190427_s_at	C54F6.14	ftn-1	4.9219	1.16841e-18		3.08613	2.42712e-09
190320_at	T19H5.1		4.68728	0.00203
190359_at	C01G6.7	acs-7	4.52411	1.19921e-17		5.5686	7.95286e-24
186211_at	Y60C6A.1		4.41332	1.03599e-07		5.76156	7.61032e-15
184191_at	R09B5.9	cnc-4	4.11506	1.89437e-11		3.72856	1.39721e-11
191670_at	T09B9.2		4.08683	0.00967
184388_at	Y46H3A.4		4.04593	9.6353e-06		2.73491	0.00601
190830_at	T21C9.8		4.02812	0.00106		3.20108	0.00567
172220_x_at	C37A5.2,C37A5.4	fipr-22,fipr-23	3.96829	8.10727e-06
174748_at	T06D8.1		3.90394	5.63361e-24		3.56135	2.49537e-24
172635_x_at	Y38E10A.15	nspe-7	3.6261	0.00238					3.39965	0.00547
184175_at	F58E10.7		3.60276	2.94155e-15		2.78184	7.06401e-08
184624_s_at	C25H3.10		3.56184	4.62175e-17					2.32189	1.66257e-09
179695_at	F35E12.5		3.4674	4.88202e-10		2.87229	5.69747e-07
171912_x_at	C04F6.3	cht-1	3.43707	1.48929e-12		3.02206	2.1586e-09
180412_at	R05H10.1		3.30685	2.62775e-06					2.48995	9e-05
179094_s_at	T16G1.4		3.20375	9.33576e-07		4.33901	1.22828e-09
190744_at	C04F5.7	ugt-63	3.20369	0.00532					4.38006	0.00013
179093_at	T16G1.4		3.18464	5.98811e-06		3.82334	6.32109e-09
178918_at	T06D8.1		3.16272	1.75729e-13		3.03101	2.12329e-14
192216_at	F58H1.7		3.1	0.00101
192247_at	C33D9.1	exc-5	3.1	0.00655		4.23623	0.00024
174195_at	F13E9.11		3.1	2.02766e-06		3.05024	1.6628e-09
192737_at	F49E11.10	scl-2	3.1	1.75303e-31		2.79212	1.18707e-26
190685_at	C04A11.3	gck-4	3.01899	0.00044
180537_s_at	F18C5.10		3.01804	1.26143e-15
176044_at	Y41D4B.16		3.01545	0.0001		4.58579	1.58507e-07
188217_at	Y80D3A.7	ptr-22	2.99342	1e-05					2.881	6.09418e-06
172628_x_at	Y38E10A.16	nspe-5	2.96083	0.00975
183652_at	K01A2.2	far-7	2.90834	3.99785e-12		2.74715	9.98091e-12
189545_s_at	F41F3.4	col-139	2.87336	0.00101
172240_x_at	F53H2.2	cnc-7	2.87224	7e-05
189221_at	F28G4.1	cyp-37B1	2.86464	1.78946e-12		4.24764	2.64417e-25
186811_s_at	ZK550.6		2.83409	0		3.12062	0
181629_at	C31B8.4		2.77892	0.00489		2.29963	0.008
180765_at	W02D7.12		2.77486	2.28287e-19
180765_at	W02D7.2	clec-218	2.77486	2.28287e-19
188162_at	C09H5.2	catp-4	2.76368	6e-05		2.42906	0.00091
178757_at	F19H8.4		2.74054	0.00127					2.37084	0.00482
173398_s_at	F53H2.2	cnc-7	2.73703	9.28644e-07		2.08004	0.00033
194060_s_at	T01D3.6		2.7339	2.88674e-10		2.99051	4.1241e-12
191407_s_at	F21D5.3		2.71883	1.96231e-11		3.1666	5.93499e-18
191879_at	D2045.8		2.71375	3.75886e-13
181007_at	F53A9.7		2.71212	2.254e-06		2.68421	3.24712e-07
193466_s_at	C04F6.3	cht-1	2.699	1.03505e-13		2.26253	2.99484e-09
175175_at	F10E9.12		2.69589	3e-05		2.89216	3.2294e-08
184623_at	K01A2.10		2.67091	5.24124e-07
190738_at	ZK1290.5		2.63768	1.08455e-20		2.18314	4.39007e-13
179373_at	C50F4.9		2.63053	3.90255e-16		3.29834	3.09985e-39
171774_x_at	W02B8.2		2.61489	0.00457
183381_at	C50F7.5		2.6124	2.61523e-22		2.81315	1.05691e-25
171788_x_at	Y23H5A.5	ctn-1	2.60013	0.00697		2.73385	0.00379
180616_at	T22B7.3	T22B7.3	2.59242	0.00661		3.01041	0.00758
175156_at	AV180660_rc		2.58432	1.12319e-07		2.15683	4.84816e-07
179164_at	C06G8.1		2.57587	0.0037		2.73842	0.0086
177478_at	D1086.2		2.56135	0.00202
172583_x_at	F54D10.2	fbxa-24	2.55954	0.001
178432_s_at	ZC443.3		2.55781	4.01909e-24
193045_at	ZK563.2		2.55652	0.00018		2.45463	0.00226
178900_s_at	F45D3.4		2.55188	9.17891e-21
189407_at	F10D7.3		2.54367	0.00054		2.38732	0.00029
172773_x_at	K10B3.2	nhr-88	2.54099	0.00036		2.1892	0.00052
184526_at	Y71A12B.4	trp-4	2.52807	0.00853
193595_at	F28D1.3	thn-1	2.51482	0.00218		6.5573	8.4134e-10
189137_at	C26D10.3		2.50893	0.00106
174481_at	C45G9.6		2.50448	0.00871
184777_s_at	K06A9.1		2.48657	2.77303e-07		4.12962	1.44901e-21
188206_at	C50F7.5_rc		2.46714	0.00621		3.39492	3e-05
189913_at	K09C4.1		2.44636	3e-05		2.16317	4e-05
183330_s_at	C09B8.4		2.39588	0.00062					2.8392	0.0001
186272_at	ZK1240.8		2.38596	0.00645
179572_at	C06H5.7		2.38433	1.80187e-20
172314_x_at	F54D8.5		2.37301	0.00583		2.68855	0.00042
173335_s_at	C24B9.9	dod-3	2.35473	7.2169e-10		5.26534	4.78212e-36
189148_at	C38C3.4		2.34849	0.00173
186521_at	F21C10.10		2.33657	3e-05		2.63196	5.17306e-07
188747_at	Y54E10BL.2	col-48	2.33011	4.24636e-08
173008_s_at	K08A2.5	nhr-88	2.3272	5.98501e-07		2.13421	1.13624e-06
173008_s_at	T04A11.11		2.3272	5.98501e-07		2.13421	1.13624e-06
173008_s_at	ZC239.1		2.3272	5.98501e-07		2.13421	1.13624e-06
183861_at	W02D9.10		2.32327	8.07167e-10		2.55785	1.19286e-11
173257_s_at	Y53F4B.45		2.28869	7.09278e-18
173558_at	ZC443.3		2.2768	7.76313e-17
176697_at	C52E2.4		2.27567	0.00274
184855_at	T23B12.8		2.27199	0.00277		2.21083	0.00478
188393_at	T06C10.4	flp-10	2.26569	3.5234e-10		2.24257	6.3407e-10
189900_at	B0454.6		2.26191	0.00933		2.55181	0.00282
190307_s_at	ZK131.1	his-10	2.24632	0.0003		2.36829	2.98975e-06
190307_s_at	ZK131.4	his-14	2.24632	0.0003		2.36829	2.98975e-06
190307_s_at	ZK131.8	his-26	2.24632	0.0003		2.36829	2.98975e-06
180650_at	C52B9.3		2.24013	1.25472e-11
180946_at	C45G7.3	ilys-3	2.23693	7.19564e-20		3.60884	4.2039e-45
182286_at	F45E1.4		2.22636	0.00292
188078_at	F46B6.8		2.22343	5.16069e-06		2.5469	6.2227e-11
192325_s_at	ZK512.6	eat-4	2.21055	0.00905
187829_s_at	F55C12.3	tag-234	2.21001	0.00963
179739_at	F57G12.2		2.20777	0.00429		2.44226	0.00032
183702_at	K05B2.4		2.20395	3e-05		2.49109	4.00788e-08
171769_x_at	F23F12.12		2.19686	0.00038
191623_at	T03D3.1	ugt-53	2.19272	0.00085
188207_s_at	C50F7.5_rc		2.18217	2e-05		2.57574	6.34344e-07
173550_at	F45D3.4a		2.17664	3.04626e-08
180823_at	Y43F8B.9		2.17155	8.94154e-10
179360_s_at	T16G1.7		2.15673	4.37237e-09		3.61911	1.12337e-31
172920_x_at	F11A6.1B	kpc-1	2.15177	1.6741e-07
179690_at	W02A2.5		2.15093	0.00464		3.86105	6.21597e-08
179690_at	W02A2.9		2.15093	0.00464		3.86105	6.21597e-08
176451_at	Y37E11AR.2	siah-1	2.1499	0.00228
184796_s_at	F20D12.5	exc-9	2.14989	0.00077
191527_s_at	C07A9.8		2.14977	0.00637		4.44882	3.13234e-16
180627_at	K04F1.9		2.13634	6.12654e-10
178441_at	C34C6.7		2.12947	8.65101e-12
189709_at	D1022.8	cah-2	2.10018	0.00979
185969_s_at	C32F10.4		2.09408	3.30536e-27		2.24097	1.38383e-29
181827_at	F45E1.3		2.08461	3.52281e-29
175424_at	C40H1.7		2.0652	0.00754
192181_at	T28H10.3		2.05664	1.72207e-26
180427_at	ZC395.5		2.05414	0.0064		2.38946	2e-05
178834_at	F47B8.2		2.02245	0.00072
190999_at	T20B3.1		2.02232	1.18277e-08		2.01818	7.76229e-09
181552_at	T22B7.3		2.0221	0.00946
191406_at	F21D5.3		2.02189	5.78662e-11		2.39603	3.47611e-16
180612_s_at	F53A9.8		2.01859	5.45163e-06		2.10497	1.13683e-07
177827_at	T19C4.5		2.01348	0.00048
179492_at	F47B8.4		2.00924	0.00951
180642_at	F53A9.2		2.00816	0.00392		2.17342	0.00102
173911_s_at	F58F9.7		2.00355	1.83825e-22		2.39415	2.80287e-39
177065_at	K09F5.2	vit-1	-2.00318	3.97233e-08
192407_at	K08F4.7	gst-4	-2.01408	0.00034
189049_s_at	F56F10.1		-2.0224	1.39809e-07
190508_at	R03G5.5		-2.02409	0.0026
181742_s_at	ZC328.3		-2.02683	1.89998e-08
183567_s_at	C14C6.2		-2.04575	0.00255
179602_at	C18E9.5		-2.0477	6.18721e-09
182492_at	C16C4.4	math-14	-2.04886	0.00722
192502_at	F09F3.9	cpt-5	-2.05535	1.64318e-11
192808_at	K06A4.5		-2.05571	9.56398e-07
172063_x_at	T01B11.6	oat-1	-2.05586	0.0023
191017_at	Y40D12A.2		-2.05842	5.39446e-06
193008_at	C01F6.6	tag-60	-2.06314	5.23192e-12
187234_s_at	Y110A2AL.9		-2.07536	0.00251
191502_at	ZC443.5	ugt-18	-2.07872	9.48618e-12
190208_at	H28G03.1		-2.08593	0.00017		-2.38166	2e-05
189345_at	F07H5.9		-2.0863	0.00538		-2.30271	0.00212
180622_at	F46H5.8		-2.08851	8.90292e-08
185145_at	Y46D2A.2		-2.09358	1.32223e-10		-2.18218	1.79e-11
187054_at	Y53G8AR.7		-2.09797	2.37932e-06
193098_at	ZC190.1	cln-3.3	-2.09959	3e-05
189732_at	F49E12.9		-2.10026	6.32991e-17
186313_at	Y49E10.18		-2.10373	4.62161e-15
178086_at	F58B3.2	lys-5	-2.10764	4.20856e-10
190293_at	B0495.4	nhx-2	-2.1139	4.05922e-36
185335_at	F10D2.10		-2.11851	0.00042
182487_s_at	EGAP2.3	pho-1	-2.11906	4.74278e-21		-2.19205	1.28e-22
183527_s_at	C14C6.5		-2.12013	0.00348
184533_at	C17H12.8		-2.12141	0.00699
188574_s_at	H17B01.2	col-70	-2.12455	5.63542e-13		-2.63075	1.16e-18
188574_s_at	Y51H7C.1		-2.12455	5.63542e-13		-2.63075	1.16e-18
173609_at	Y39B6A.1		-2.12805	0
183117_at	ZK742.3		-2.13187	1e-05
175185_at	C01F6.6	tag-60	-2.1368	6.73802e-25
184431_at	C18A11.3		-2.1472	1.52768e-16
177701_s_at	K08D8.6		-2.15136	9.99886e-10
190202_at	F11C1.3		-2.15205	3.67087e-06
178563_at	T16G1.6		-2.15668	0.00549
193321_at	R04E5.10	ifd-1	-2.15954	1.87876e-08		-2.17887	3.2e-09
189761_s_at	F32B5.1		-2.1652	2.38305e-08
189761_s_at	W10C8.5		-2.1652	2.38305e-08
183263_s_at	F59B1.8		-2.17596	3.57691e-21
182573_at	T05B4.3	phat-4	-2.17694	0.00048		-2.45106	9e-05
175591_s_at	C24B9.3		-2.1801	3.37198e-07		-2.49005	1.76e-10
192555_s_at	VW02B12L.1	vha-6	-2.18051	7.80426e-29
176939_at	Y34D9A.G	spp-23	-2.1943	3.22419e-12		-3.62971	1.89e-40
181121_at	C46F2.1		-2.19976	1.7753e-06
191983_s_at	C29F3.1	ech-1	-2.20255	0.00808
185619_s_at	C23H5.8		-2.20475	7.97916e-09		-2.61263	7.51e-12
187412_at	C18H9.6		-2.20638	9.46818e-33
187997_s_at	VZK822L.1	fat-6	-2.21512	4.26084e-25		-3.00984	0
192541_s_at	C26B2.3	nhr-31	-2.21937	7.53672e-08		-2.0611	3e-10
179682_at	C31H5.6		-2.22792	2.39274e-12		-2.0186	2.95e-11
172793_x_at	T10H4.12	cpr-3	-2.22841	1.25332e-08
175238_s_at	EGAP2.3	pho-1	-2.23329	3.15448e-15		-2.28581	6.11e-24
180747_s_at	K02D7.4	dsc-4	-2.23374	1.09396e-09		-2.63489	7.3e-13
172069_x_at	T10H4.12	cpr-3	-2.23584	1.40387e-08
184534_s_at	C17H12.8		-2.24046	0.00021					-2.14727	0.00027
178425_at	K08D8.6		-2.24107	1.34273e-11
192336_at	C16H3.2	lec-9	-2.24714	8.35496e-13
180669_s_at	Y4C6B.6		-2.25635	7.76116e-33		-2.27923	4.9e-36
187600_at	F23B2.1	tag-60	-2.27067	2.14655e-15
177218_at	Y53G8AM.5		-2.27356	0.00334
182276_at	T10B10.4		-2.27646	5.62764e-12
173279_s_at	C29F3.1	ech-1	-2.2828	0.00016
182598_at	W02G9.4		-2.29284	8e-05
193016_s_at	Y38F1A.6		-2.30554	8.41299e-12		-2.61628	2.16e-11
190156_s_at	C48B4.1		-2.31	1.83351e-13		-2.18398	1.23e-19
189019_at	C31E10.7		-2.31843	1.79329e-26		-2.30708	1.26e-28
191404_at	F43H9.2	sptl-2	-2.31858	5e-05		-3.59161	2.85e-13
189163_at	C36A4.2	cyp-25A2	-2.33382	5.85229e-11
192659_at	C14B9.1	hsp-12.2	-2.34183	0.00111		-2.31286	0.00035
185554_s_at	Y39B6A.1		-2.34492	0
175126_s_at	K08D8.5		-2.34662	1e-05
171923_x_at	Y38F1A.6		-2.35735	7.5563e-12		-2.54789	1.87e-13
178927_at	K08D8.5		-2.36807	2.27136e-07		-2.01951	2e-05
192878_at	T22G5.2	lbp-7	-2.36892	7.89028e-38		-2.10318	3.47e-28
180320_at	F35A5.2		-2.37009	0.00407		-2.33942	0.00451
189525_s_at	F13H6.3		-2.37229	2.46497e-09
189854_s_at	F37C4.6		-2.3855	0.00052
177350_at	M176.11		-2.38665	2.03479e-08		-2.04249	2.61e-07
178087_s_at	F58B3.2	lys-5	-2.38949	6.78261e-20
178087_s_at	F58B3.3	lys-6	-2.38949	6.78261e-20
182277_at	M01D1.2	math-34	-2.40598	0.00997		-2.49836	0.00788
181502_s_at	W07A12.6	oac-54	-2.4098	0.00726		-2.5065	0.00075
181502_s_at	W07A12.7	rhy-1	-2.4098	0.00726		-2.5065	0.00075
189048_at	F56F10.1		-2.41092	4.49207e-06		-2.15169	4e-05
172196_x_at	K08C9.4	col-65	-2.41258	0.00851
188106_at	T01C3.4	fil-1	-2.41588	2e-05		-2.1135	0.00022
172218_x_at	T20G5.7	dod-6	-2.43039	0.00076		-2.74717	0.00017
190719_at	F10D2.6	ugt-37	-2.43813	0.00552		-3.75961	0.00059
179187_s_at	F46F2.3		-2.44444	0.00013		-2.66826	4e-05
175465_at	H22K11.4		-2.45856	6.76111e-08
193903_at	C47A10.1	pgp-9	-2.46645	0.00896		-2.51326	0.00376
182713_s_at	C49G7.3		-2.46997	0.00041		-2.81902	8e-05
182713_s_at	C49G7.4	phat-3	-2.46997	0.00041		-2.81902	8e-05
190693_at	K08B4.3	ugt-19	-2.47275	0.00238
174564_at	CEK008F3R yk8f3		-2.50446	0.0046
188441_at	F21F8.4	protease	-2.52362	0
183902_at	F43E2.5		-2.5279	0.00246		-2.17998	0.00932
189898_s_at	C44B7.8	pmp-1	-2.53137	1.17904e-22		-2.27874	1.04e-27
173783_at	T16G12.1		-2.54273	4.62019e-08		-2.80313	3.81e-11
171766_x_at	F29G6.3		-2.55095	1.58743e-09
188046_s_at	F57F4.3	gfi-1	-2.55361	5.07355e-11		-2.53398	6.94e-11
175576_s_at	Y75B7AR.1		-2.56028	0.00892		-2.54421	0.00559
189975_at	F08H9.5	clec-227	-2.57019	6.50615e-06
189666_s_at	T08H10.1		-2.57452	5.2047e-09
181259_at	B0218.6	clec-51	-2.57562	1.089e-12
172131_x_at	Y73E7A.A		-2.5816	0.00394
189392_s_at	F28B4.3		-2.5835	1.74804e-17
189904_at	F08H9.7	clec-56	-2.5853	4.39755e-10		-2.0688	5.56e-07
177747_at	F58G6.2	srm-3	-2.59995	4.23971e-08
177747_at	F58G6.9		-2.59995	4.23971e-08
192820_at	R03D7.6	gst-5	-2.60269	1.25965e-11		-3.32009	5.58e-16
177961_at	F54F7.2		-2.60661	4.93893e-14
190786_s_at	Y16B4A.2		-2.63565	5.45235e-09
180177_at	C49G7.3		-2.64924	7e-05		-2.90147	2e-05
189686_at	T08B1.1		-2.65598	2.53789e-14
172455_x_at	F29G6.3		-2.68042	1.70121e-11
189460_at	B0285.9	ckb-2	-2.70743	1.8272e-24		-3.17209	4.34e-31
185270_at	F53E10.4	irg-3	-2.71261	3.30975e-08
185557_s_at	C02A12.4	lys-7	-2.71951	2.38658e-06		-2.06127	0.00047
193228_at	C40H5.4		-2.72803	0.00985
182553_at	C54D10.3		-2.74261	3e-05		-2.67554	4e-05
188822_at	C55B7.4	acdh-1	-2.74401	2.12564e-06		-2.14421	0.00093
192493_s_at	C49F5.1	sams-1	-2.76369	0.00055		-2.12342	0.00782
177700_at	K08D8.6		-2.79756	6.6359e-09		-2.37594	5.39e-06
192636_at	F37H8.3		-2.82278	3.70028e-16					-2.21093	4.52369e-09
189551_s_at	T25C8.2	act-5	-2.84269	4.88495e-23		-2.07457	1.96e-12
186349_at	Y51H7C.1		-2.87726	2.47493e-19		-3.17629	2.74e-22
172866_x_at	T01B11.6	oat-1	-2.91204	0.00146		-2.1147	0.00814
190281_at	W01A11.4	lec-10	-2.91635	4.56883e-08
173207_at	Y17D7B.7		-2.91972	3.52145e-13		-2.38372	9.45e-10
192485_at	F15A4.6		-2.93432	7.58963e-06		-3.87062	1.14267e-07
173214_s_at	W10C8.5		-2.94962	6.56616e-08		-2.18281	5e-05
173214_s_at	F32B5.1		-2.94962	6.56616e-08		-2.18281	5e-05
175104_s_at	F08D12.3		-2.95159	0.00364		-3.16895	0.00517
191414_s_at	C02A12.1	gst-33	-2.9551	0.00151
189971_at	F01G10.3	ech-9	-2.96091	5.01322e-22
192492_at	C49F5.1	sams-1	-2.96589	0.0002		-2.30044	0.00421
182388_at	F53C11.1		-2.97698	0.00521
182088_s_at	F57F4.4		-2.98453	8.561e-36		-2.57684	2.87e-25
190886_at	M88.1	ugt-62	-2.98964	3.24099e-26		-2.44136	3.09e-19
177951_s_at	PDB1.1		-3.00652	1.03771e-16		-2.4701	1.43e-14
174283_s_at	F38B6.4		-3.0112	9.6824e-06		-2.37226	0.00022
187323_at	F13D12.6		-3.04308	2.95266e-14		-2.45526	4.71e-10
177060_s_at	Y46C8AL.H	clec-72	-3.08145	1.67469e-10
190778_at	F07B10.1	cln-3.1	-3.14195	2.27632e-12		-2.87054	4.14e-19
183473_at	D2096.9		-3.14845	5.24124e-08
175151_at	F53C11.1		-3.16364	0.00152
191221_at	R07B1.4	gst-36	-3.18684	2.21324e-20		-3.59326	1.27e-23
189473_at	Y39D8C.1	abt-4	-3.20313	1.11946e-20					-2.12678	3.84396e-08
187421_s_at	B0244.10		-3.20764	1.35038e-08		-2.15091	3e-05
177144_at	Y45G5AM.K	nhr-114	-3.20908	5.01418e-06					-2.00293	0.00631
192144_s_at	ZK455.4	asm-2	-3.2419	1.78019e-20		-2.24514	4.18e-16
186317_at	F55G1.12		-3.2491	0.00661
184381_at	H22K11.4		-3.25386	7.31232e-12		-2.22726	2.48e-07
172958_s_at	F13D12.6		-3.28507	7.332e-11		-2.87332	4.73e-09
174697_at	F35D2.3		-3.3016	9e-05
186239_at	T03F1.10	clec-53	-3.35241	1.6716e-13		-2.37656	3.52e-08
184448_at	F41G3.10		-3.38564	0.00153		-3.60605	0.00103
184448_at	F41G3.20		-3.38564	0.00153		-3.60605	0.00103
186270_s_at	F53C3.12		-3.39908	0.00811		-3.79267	0.00299
183028_s_at	Y22F5A.5	lys-2	-3.43143	5.10062e-09
191606_at	C01F6.6	tag-60	-3.43685	2.59095e-08		-2.22451	0.00127
187964_at	F54F3.3		-3.44443	6.15869e-27		-2.32639	4.77e-21
187256_at	C16C10.9		-3.44925	0.00886
192912_at	F41D3.6		-3.53638	0.00347
189409_at	C49G7.8	cyp-35A4	-3.56901	2.91946e-09		-3.17277	5.11e-09
181156_at	T08A9.8	spp-4	-3.58126	0		-2.64236	1.6e-39
176002_at	M02H5.8		-3.62855	3.32204e-20		-2.40018	1.6e-11
186383_at	T19D12.4		-3.67088	1.13794e-10		-3.1648	3.82e-09
186318_s_at	F55G1.12		-3.74992	2.77129e-06		-3.20703	2e-05
182599_s_at	W02G9.4		-3.7743	5.7864e-07
190591_at	F32G8.6	cat-4	-3.77719	0		-2.51853	4.96e-28
173015_s_at	Y54G2A.9	clec-81	-3.78318	0.0001
173015_s_at	Y54G2A.37		-3.78318	0.0001
184012_at	T05E12.7		-3.80186	2.09594e-08		-2.90483	1.78e-06
177629_at	ZK593.3		-3.89064	0.00526
180945_s_at	F49C12.7		-3.9493	1.5505e-16		-6.78415	1.80964e-41
189394_at	K07C6.5	cyp-35A5	-3.96162	8.93232e-06		-2.8528	9.56e-06
191331_at	Y53F4B.31	gst-28	-4.0113	1.67929e-25		-3.98208	9.38022e-24
181565_at	F56D6.2	clec-67	-4.12618	3.92477e-22					-2.83013	2.65093e-07
190450_s_at	F09C8.1	F09C8.1	-4.16696	1.10034e-08		-7.79873	3.18113e-16
189402_s_at	T10H9.5	pmp-5	-4.33358	2.32543e-07		-2.1	0.00409
177428_at	F58G6.3		-4.34589	1.05321e-10		-2.86881	2.84e-07
177428_at	F58G6.7		-4.34589	1.05321e-10		-2.86881	2.84e-07
178599_at	T22G5.7	spp-12	-4.36722	1.24985e-18		-3.46971	1.18e-10
178262_at	F01D5.5		-4.38388	0.00943		-8.75918	0.00146
174812_at	C49F5.1	sams-1	-4.44775	2e-05
188921_at	F25D1.5		-4.49541	4.96376e-15		-3.18188	5.32e-11
176742_at	F56D6.15	clec-69	-4.78282	3.68576e-13					-3.0762	3.8084e-06
183875_at	K07D4.6		-4.91213	2.42318e-06		-5.12649	2e-05
177100_at	Y46C8AL.E	clec-71	-4.94042	1.02686e-06
189151_s_at	T16G12.1		-4.97882	6.02084e-13		-4.15896	5.53447e-17
192509_at	ZK666.6	clec-60	-5.12821	4.01366e-21					-2.82886	1e-05
171932_x_at	F09C8.1		-5.15801	8.41316e-14		-11.6663	9.60516e-33
185102_at	F55G1.13		-5.16391	0.00028		-5.88308	7e-05
183981_at	H37A05.2		-5.253	9.91813e-08		-2.1	0.00024
192400_at	Y54G9A.3	kqt-3	-5.41606	0.00113
192357_at	W06D12.3	fat-5	-5.4184	3.97803e-13		-2.97457	4.78e-08
191541_at	C54D10.1	cdr-2	-5.86025	5e-05					-3.69739	0.00714
177059_at	Y46C8AL.H	clec-72	-5.99992	1.63138e-10		-3.44888	3.92e-07
188882_at	R08H2.1	dhs-23	-6.26795	4.2169e-12		-7.87004	3.7314e-13
190879_at	AC3.7	ugt-1	-6.43017	4.5583e-16		-4.21615	3.02112e-12
177104_at	Y46C8AL.3	clec-70	-6.55182	0					-3.83934	1.67138e-22
175077_s_at	C05D12.3		-6.66888	2.83903e-34		-3.1	1.072e-16		-3.1	3.087e-06
176743_s_at	F56D6.2	clec-67	-6.84896	0					-4.05862	3.92364e-18
176743_s_at	F56D6.15	clec-69	-6.84896	0					-4.05862	3.92364e-18
193604_at	C08F11.8	ugt-22	-7.30987	4.41336e-18		-5.31941	7.317e-14
189512_at	C03G6.15	cyp-35A2	-7.40949	1.06499e-43		-4.75663	1.29682e-31
181132_s_at	F49F1.7		-7.55336	2e-05		-8.30634	1e-05
183703_s_at	Y43D4A.2		-7.56594	5.06228e-09		-6.7837	1.51825e-08
183703_s_at	C08F11.8	ugt-22	-7.98928	3.03687e-09		-5.92696	4.60023e-08
180727_at	F49F1.5		-7.98928	3.03687e-09		-5.92696	4.60023e-08
189283_s_at	C06B3.3	cyp-35C1	-8.32751	2.70818e-40		-7.76858	9.51528e-39
189282_at	C06B3.3	cyp-35C1	-8.36744	1.47215e-32		-8.84571	1.4013e-45
191298_s_at	F23B2.12	pcp-2	-8.91454	3.45753e-13		-7.52868	4.6134e-12
191418_at	ZC443.6	ugt-16	-9.594	0		-7.36384	0
189304_at	K09D9.2	cyp-35A3	-10.3524	1.56282e-22		-10.513	4.19511e-18
184159_at	T05E12.6		-15.3375	3.72512e-09		-6.38889	1.92711e-06
184116_s_at	T05E12.6		-15.5576	3.03782e-07		-4.51043	0.00064
DATA SUMMARY
130 Affymetrix probesets, corresponding to 124 unique genes, were upregulated in the comparison of live C. albicans versus heat-killed E. coli. 14 redundant probesets are given in italics.
210 Affymetrix probesets, corresponding to 189 unique genes, were downregulated in this comparison. 33 redundant probesets are given in italics.

## Sheet: B.  HK C.albicans v HK OP50
			HK C. albicans vs. HK OP50
Affymetrix probe set ID	Gene ID	Gene Name	Fold Change	P-value
185003_s_at	F52F10.3	oac-31	18.4891	4.63909e-18
184093_at	M01H9.1	trx-3	13.3003	1.07577e-17
174957_s_at	F52F10.3	oac-31	9.85525	7.25226e-10
191759_at	K08C7.5	fmo-2	9.00327	0
176851_at	Y40B10A.6		7.4001	2.23888e-19
193595_at	F28D1.3	thn-1	6.5573	8.4134e-10
188496_s_at	T07G12.5		6.5175	4e-05
186211_at	Y60C6A.1		5.76156	7.61032e-15
172627_x_at	Y105C5A.12		5.6876	0.00186
172627_x_at	Y105C5A.13		5.6876	0.00186
190359_at	C01G6.7	acs-7	5.5686	7.95286e-24
173335_s_at	C24B9.9	dod-3	5.26534	4.78212e-36
191434_at	T25B9.7	ugt-54	5.19495	0.00106
176044_at	Y41D4B.16		4.58579	1.58507e-07
191527_s_at	C07A9.8		4.44882	3.13234e-16
180699_at	F41A4.2		4.3949	0.00068
179513_at	ZK550.2		4.36702	0.00185
179094_s_at	T16G1.4		4.33901	1.22828e-09
189221_at	F28G4.1	cyp-37B1	4.24764	2.64417e-25
192247_at	C33D9.1		4.23623	0.00024
184777_s_at	K06A9.1		4.12962	1.44901e-21
179690_at	W02A2.5		3.86105	6.21597e-08
179690_at	W02A2.9		3.86105	6.21597e-08
179093_at	T16G1.4		3.82334	6.32109e-09
184191_at	R09B5.9	cnc-4	3.72856	1.39721e-11
179360_s_at	T16G1.7		3.61911	1.12337e-31
180946_at	C45G7.3	ilys-3	3.60884	4.2039e-45
174748_at	T06D8.1		3.56135	2.49537e-24
186443_at	F42A10.7		3.4702	9.59806e-17
172744_at	K11G9.6	mtl-1	3.46178	0
188206_at	C50F7.5_rc		3.39492	3e-05
179780_s_at	EGAP9.3		3.35672	0.00344
179373_at	C50F4.9		3.29834	3.09985e-39
192454_s_at	F25E2.4	ifd-2	3.21374	0.00015
190830_at	T21C9.8	ttr-23	3.20108	0.00567
191407_s_at	F21D5.3		3.1666	5.93499e-18
186811_s_at	ZK550.6		3.12062	0
190427_s_at	C54F6.14	ftn-1	3.08613	2.42712e-09
179911_at	T12B5.8	fbxa-59	3.07996	7.51993e-07
174195_at	F13E9.11		3.05024	1.6628e-09
178918_at	T06D8.1		3.03101	2.12329e-14
171912_x_at	C04F6.3	cht-1	3.02206	2.1586e-09
180616_at	T22B7.3		3.01041	0.00758
177662_at	ZC443.4		3.0085	0.00052
194060_s_at	T01D3.6		2.99051	4.1241e-12
181555_at	B0496.7	valv-1	2.92417	1.03496e-17
175175_at	F10E9.12		2.89216	3.2294e-08
187096_at	Y113G7B.14		2.88957	0.00096
191171_at	B0213.8	str-82	2.88066	0.00867
179695_at	F35E12.5		2.87229	5.69747e-07
189185_at	C05E4.14		2.81854	0.00355
183381_at	C50F7.5		2.81315	1.05691e-25
186070_at	Y71H2B.7	gpa-17	2.81013	0.00389
192737_at	F49E11.10	scl-2	2.79212	1.18707e-26
184175_at	F58E10.7		2.78184	7.06401e-08
173224_s_at	C17C3.4	ins-11	2.76673	1.29787e-06
183636_at	F46B3.12		2.76482	0.00896
183652_at	K01A2.2	far-7	2.74715	9.98091e-12
179164_at	C06G8.1		2.73842	0.0086
184388_at	Y46H3A.4		2.73491	0.00601
171788_x_at	Y23H5A.5	ctn-1	2.73385	0.00379
179786_at	Y51A2B.1		2.68931	0.00928
172314_x_at	F54D8.5		2.68855	0.00042
181007_at	F53A9.7		2.68421	3.24712e-07
172193_at	T12D8.5		2.66427	0
186521_at	F21C10.10		2.63196	5.17306e-07
172070_x_at	K06A9.1		2.618	1.39516e-13
190545_at	C04G6.1		2.59942	1.64766e-14
188207_s_at	C50F7.5		2.57574	6.34344e-07
193171_at	R07B7.6		2.5673	0.00275
177219_at	M28.8		2.55947	2.05057e-12
174336_at	C33D9.1	exc-5	2.55871	2.2727e-06
183861_at	W02D9.10		2.55785	1.19286e-11
189900_at	B0454.6		2.55181	0.00282
189015_at	C54D1.2	clec-86	2.54702	1e-05
188078_at	F46B6.8		2.5469	6.2227e-11
188495_at	F09G2.3		2.54155	0.00016
183702_at	K05B2.4		2.49109	4.00788e-08
176104_at	Y41D4B.17		2.48937	4.70485e-20
186271_at	Y48C3A.17		2.48019	0.00408
183150_s_at	C50F7.8		2.46505	0.00956
193045_at	ZK563.2		2.45463	0.00226
179739_at	F57G12.2		2.44226	0.00032
176069_s_at	C07H6.3		2.44143	1.317e-09
188162_at	C09H5.2	catp-4	2.42906	0.00091
193588_s_at	F28D1.3	thn-1	2.41664	7.69516e-11
193588_s_at	F28D1.5	thn-2	2.41664	7.69516e-11
191406_at	F21D5.3		2.39603	3.47611e-16
173911_s_at	F58F9.7		2.39415	2.80287e-39
180427_at	ZC395.5		2.38946	2e-05
189407_at	F10D7.3		2.38732	0.00029
190307_s_at	ZK131.1	his-26	2.36829	2.98975e-06
190307_s_at	ZK131.4	his-10	2.36829	2.98975e-06
190307_s_at	ZK131.8	his-14	2.36829	2.98975e-06
186826_at	Y111B2A.12		2.34732	0.00659
179380_s_at	C18D4.8		2.33223	0.00594
179858_at	C49C8.5		2.3167	0.00013
172767_x_at	ZC132.1		2.31397	0.00133
181629_at	C31B8.4		2.29963	0.008
175642_s_at	C50F2.10	abf-2	2.28921	0.00353
174281_at	Y77E11A.14		2.28018	1e-05
193466_s_at	C04F6.3		2.26253	2.99484e-09
186263_at	F43C11.7		2.25017	6.96526e-09
188393_at	T06C10.4	flp-10	2.24257	6.3407e-10
185969_s_at	C32F10.4		2.24097	1.38383e-29
181854_at	W07G9.2	glct-6	2.231	1.33091e-06
184744_at	F28E10.2		2.21214	0.00111
184855_at	T23B12.8		2.21083	0.00478
172773_x_at	K10B3.2		2.1892	0.00052
190738_at	ZK1290.5		2.18314	4.39007e-13
180642_at	F53A9.2		2.17342	0.00102
189913_at	K09C4.1		2.16317	4e-05
175156_at	175156_at		2.15683	4.84816e-07
194259_x_at	K06A9.1		2.1537	9.4818e-11
183624_at	F55G11.5		2.13681	4.75842e-07
173008_s_at	K08A2.5	nhr-88	2.13421	1.13624e-06
173008_s_at	T04A11.11		2.13421	1.13624e-06
173008_s_at	ZC239.1		2.13421	1.13624e-06
172363_x_at	F53A9.6		2.12994	1.76225e-06
186179_at	K05F1.10		2.12468	0.00033
191827_at	C54D1.1	pgp-10	2.12415	0.00065
187681_at	T25D10.4		2.12189	0.00267
180612_s_at	F53A9.8		2.10497	1.13683e-07
174012_s_at	F53B2.5		2.09018	7.12865e-08
181244_at	F18C5.1	sra-27	2.08573	0.00374
190858_s_at	M01F1.5	hmit-1.3	2.08313	2.43587e-07
172403_x_at	F36H5.2		2.08133	7.38366e-06
194057_at	F08A8.1		2.08016	7.15221e-07
173398_s_at	F53H2.2	cnc-7	2.08004	0.00033
183206_at	F07C3.9		2.07886	0.00054
179276_s_at	C18D4.8		2.07516	0.00129
179276_s_at	F31E9.1		2.07516	0.00129
184993_at	H02F09.3		2.05176	0.00938
179557_at	C26E1.2		2.05143	7.48915e-09
183452_s_at	Y32F6B.1		2.04122	0.002
176048_at	Y41D4B.14		2.03961	0.00427
187705_at	T25D10.1		2.03428	9.35599e-14
176965_at	Y48G9A.E		2.03157	1.5245e-07
190999_at	T20B3.1		2.01818	7.76229e-09
183251_s_at	F31D5.4		2.01502	3.86092e-12
177903_s_at	F09B9.1	oac-14	2.01309	3e-05
183287_at	Y4C6B.2		2.0024	0.00308
193564_s_at	F20B6.2	vha-12	-2.01435	3.47606e-14
179682_at	C31H5.6		-2.0186	2.94808e-11
178927_at	K08D8.5		-2.01951	2e-05
183010_s_at	C24B9.3		-2.01972	3.54111e-13
189378_at	K09A11.4	cyp-14A3	-2.04034	0.00076
177350_at	M176.11		-2.04249	2.60832e-07
193068_at	K04E7.2	pept-1	-2.04563	1.58408e-09
192541_s_at	C26B2.3	nhr-31	-2.0611	2.99869e-10
185557_s_at	C02A12.4	lys-7	-2.06127	0.00047
194223_x_at	C03G5.12	nspc-5	-2.06559	0.00146
194223_x_at	C03G5.13	nspc-6	-2.06559	0.00146
194223_x_at	C03G5.9	nspc-2	-2.06559	0.00146
189904_at	F08H9.7	clec-56	-2.0688	5.56052e-07
189551_s_at	T25C8.2	act-5	-2.07457	1.95822e-12
181005_at	T02H6.4		-2.07958	0.00674
184500_s_at	C23H5.8		-2.08154	2.20599e-07
189402_s_at	T10H9.5	pmp-5	-2.0936	0.00409
192878_at	T22G5.2	lbp-7	-2.10318	3.47417e-28
176912_at	Y67H2B.B		-2.10828	0.00038
188106_at	T01C3.4	fil-1	-2.1135	0.00022
172866_x_at	T01B11.6	oat-1	-2.1147	0.00814
182849_at	Y37A1B.5		-2.11628	0.00997
192493_s_at	C49F5.1	sams-1	-2.12342	0.00782
183981_at	H37A05.2		-2.1261	0.00024
191275_at	F32A5.3		-2.134	1.54993e-06
177487_at	C29F3.7		-2.14072	8.09449e-14
188822_at	C55B7.4	acdh-1	-2.14421	0.00093
187421_s_at	B0244.10		-2.15091	3e-05
189048_at	F56F10.1		-2.15169	4e-05
192166_s_at	C10G8.6	ceh-34	-2.15484	0.00756
182278_s_at	M01D1.2	math-34	-2.17209	0.00014
193321_at	R04E5.10	ifd-1	-2.17887	3.19738e-09
183902_at	F43E2.5	msra-1	-2.17998	0.00932
185145_at	Y46D2A.2		-2.18218	1.78611e-11
173214_s_at	F32B5.1		-2.18281	5e-05
173214_s_at	W10C8.5		-2.18281	5e-05
175262_at	F23H12.9		-2.1833	0.00067
190156_s_at	C48B4.1		-2.18398	1.23147e-19
173118_s_at	F08C6.2		-2.1844	3.3768e-11
189812_s_at	K02D7.3	col-101	-2.1848	0.00012
182487_s_at	EGAP2.3	pho-1	-2.19205	1.27574e-22
192093_s_at	C07A9.6A		-2.20222	0.00145
191606_at	C01F6.6	tag-60	-2.22451	0.00127
184381_at	H22K11.4	sgca-1	-2.22726	2.47986e-07
184035_at	M02F4.7	clec-265	-2.23813	0.00414
179933_at	F39E9.1		-2.24294	0.00021
179933_at	Y46D2A.2		-2.24294	0.00021
187500_at	C53C9.2		-2.24325	0.00026
192144_s_at	ZK455.4	asm-2	-2.24514	4.18322e-16
185083_at	C25A11.1		-2.25495	0.00207
183309_at	K03H6.2		-2.26107	2.2464e-08
176253_at	Y69A2AR.23		-2.26457	0.00191
189898_s_at	C44B7.8	pmp-1	-2.27874	1.04177e-27
180669_s_at	Y4C6B.6		-2.27923	4.90416e-36
189318_at	F11E6.5	elo-2	-2.28525	1.16909e-10
175238_s_at	EGAP2.3	pho-1	-2.28581	6.10851e-24
177978_at	F58G1.4	dct-18	-2.28651	1.37479e-28
192838_s_at	C12D8.5	daf-36	-2.28983	7e-05
192492_at	C49F5.1		-2.30044	0.00421
189345_at	F07H5.9		-2.30271	0.00212
182466_at	ZK470.2		-2.30449	0.0017
189019_at	C31E10.7		-2.30708	1.2607e-28
178316_at	C29F7.2		-2.30952	1.93494e-13
192659_at	C14B9.1	hsp-12.2	-2.31286	0.00035
187964_at	F54F3.3		-2.32639	4.77085e-21
180320_at	F35A5.2		-2.33942	0.00451
178128_at	F01D5.3		-2.37173	7.57196e-06
174283_s_at	F38B6.4		-2.37226	0.00022
177700_at	K08D8.6		-2.37594	5.38934e-06
186239_at	T03F1.10	clec-53	-2.37656	3.52498e-08
190208_at	H28G03.1		-2.38166	2e-05
173207_at	173207_at		-2.38372	9.45172e-10
186090_s_at	Y71A12B.12		-2.39734	0.0001
176002_at	M02H5.8		-2.40018	1.59981e-11
192404_at	C39E9.2	scl-5	-2.41147	0.00889
174173_at	C53C9.2		-2.4171	0.00614
193162_s_at	F08C6.2		-2.43687	2.00705e-13
186541_at	F43C1.5		-2.43755	0.00068
190886_at	M88.1	ugt-62	-2.44136	3.09436e-19
182573_at	T05B4.3	phat-4	-2.45106	9e-05
187323_at	F13D12.6		-2.45526	4.7067e-10
172709_x_at	T06E4.4	col-147	-2.46408	0.00388
180937_at	C02E7.8		-2.46765	4.31311e-06
177951_s_at	PDB1.1		-2.4701	1.4299e-14
192710_s_at	Y42A5A.1		-2.47052	0.00232
175591_s_at	C24B9.3		-2.49005	1.7603e-10
182277_at	M01D1.2	math-34	-2.49836	0.00788
181502_s_at	W07A12.6	oac-54	-2.5065	0.00075
181502_s_at	W07A12.7	rhy-1	-2.5065	0.00075
193903_at	C47A10.1	pgp-9	-2.51326	0.00376
190591_at	F32G8.6	cat-4	-2.51853	4.96078e-28
188046_s_at	F57F4.3	gfi-1	-2.53398	6.93562e-11
175576_s_at	Y75B7AR.1		-2.54421	0.00559
171923_x_at	Y38F1A.6		-2.54789	1.87225e-13
182088_s_at	F57F4.4		-2.57684	2.86867e-25
188785_s_at	F15A4.5		-2.59818	0.00993
185619_s_at	C23H5.8		-2.61263	7.50957e-12
193016_s_at	Y38F1A.6		-2.61628	2.16484e-11
188574_s_at	H17B01.2	col-70	-2.63075	1.15693e-18
188574_s_at	Y51H7C.1		-2.63075	1.15693e-18
180747_s_at	K02D7.4	dsc-4	-2.63489	7.30477e-13
181156_at	T08A9.8	spp-4	-2.64236	1.59862e-39
193909_at	ZK938.5	old-2	-2.66637	0.00033
179187_s_at	F46F2.3		-2.66826	4e-05
192411_at	T28B8.3		-2.67264	0.00163
182553_at	C54D10.3		-2.67554	4e-05
172218_x_at	T20G5.7	dod-6	-2.74717	0.00017
173783_at	T16G12.1		-2.80313	3.80966e-11
182713_s_at	C49G7.3		-2.81902	8e-05
182713_s_at	C49G7.4	phat-3	-2.81902	8e-05
189394_at	K07C6.5	cyp-35A5	-2.8528	9.56121e-06
177428_at	F58G6.3		-2.86881	2.84059e-07
177428_at	F58G6.7		-2.86881	2.84059e-07
190778_at	F07B10.1	cln-3.1	-2.87054	4.14082e-19
172958_s_at	F13D12.6		-2.87332	4.72712e-09
180177_at	C49G7.3		-2.90147	2e-05
184012_at	T05E12.7		-2.90483	1.78053e-06
180562_at	B0218.8	clec-52	-2.91528	0.00872
191431_at	Y53F4B.29	gst-26	-2.91549	1.04436e-12
187966_at	B0365.7		-2.94033	0.00096
192357_at	W06D12.3	fat-5	-2.97457	4.7785e-08
191283_at	C17E7.2	srh-190	-2.99619	0.00539
187997_s_at	VZK822L.1	fat-6	-3.00984	0
186535_at	T28A11.15	srt-63	-3.12775	0.00358
175077_s_at	C05D12.3		-3.14772	1.07201e-16
186383_at	T19D12.4		-3.1648	3.82144e-09
175104_s_at	F08D12.3		-3.16895	0.00517
189460_at	B0285.9	ckb-2	-3.17209	4.34148e-31
189409_at	C49G7.8	cyp-35A4	-3.17277	5.10579e-09
186349_at	Y51H7C.1		-3.17629	2.73718e-22
188921_at	F25D1.5		-3.18188	5.32353e-11
192956_at	F11G11.3	gst-6	-3.18946	0.00088
186318_s_at	F55G1.12		-3.20703	2e-05
180973_at	F49F1.6		-3.22345	0.0075
192820_at	R03D7.6	gst-5	-3.32009	5.58221e-16
190404_s_at	F37B4.7	folt-2	-3.41927	0.00051
177059_at	Y46C8AL.H	clec-72	-3.44888	3.91728e-07
178599_at	T22G5.7	spp-12	-3.46971	1.17936e-10
191404_at	F43H9.2	sptl-2	-3.59161	2.85118e-13
191221_at	R07B1.4	gst-36	-3.59326	1.27345e-23
184448_at	F41G3.10		-3.60605	0.00103
184448_at	F41G3.20		-3.60605	0.00103
176939_at	Y34D9A.G	spp-23	-3.62971	1.88536e-40
190719_at	F10D2.6	ugt-37	-3.75961	0.00059
186270_s_at	F53C3.12	bcmo-2	-3.79267	0.00299
172248_x_at	T20G5.8		-3.82441	0.00156
192485_at	F15A4.6		-3.87062	1.14267e-07
189140_s_at	T16G12.2		-3.96301	0.00027
191331_at	Y53F4B.31	gst-28	-3.98208	9.38022e-24
189151_s_at	T16G12.1		-4.15896	5.53447e-17
190879_at	AC3.7	ugt-1	-4.21615	3.02112e-12
184116_s_at	T05E12.6		-4.51043	0.00064
182061_at	T07D3.6		-4.52738	0.00527
189512_at	C03G6.15	cyp-35A2	-4.75663	1.29682e-31
183875_at	K07D4.6		-5.12649	2e-05
193604_at	C08F11.8	ugt-22	-5.31941	7.317e-14
183209_at	F08F3.9		-5.65748	0.0002
185102_at	F55G1.13		-5.88308	7e-05
180727_at	F49F1.5		-5.92696	4.60023e-08
183703_s_at	C08F11.8	ugt-22	-5.92696	4.60023e-08
184159_at	T05E12.6		-6.38889	1.92711e-06
183703_s_at	Y43D4A.2		-6.7837	1.51825e-08
180945_s_at	F49C12.7		-6.78415	1.80964e-41
191418_at	ZC443.6	ugt-16	-7.36384	0
191298_s_at	F23B2.12	pcp-2	-7.52868	4.6134e-12
189283_s_at	C06B3.3	cyp-35C1	-7.76858	9.51528e-39
190450_s_at	F09C8.1		-7.79873	3.18113e-16
188882_at	R08H2.1	dhs-23	-7.87004	3.7314e-13
181132_s_at	F49F1.7		-8.30634	1e-05
178262_at	F01D5.5		-8.75918	0.00146
189282_at	C06B3.3		-8.84571	1.4013e-45
189304_at	K09D9.2	cyp-35A3	-10.513	4.19511e-18
171932_x_at	F09C8.1		-11.6663	9.60516e-33
DATA SUMMARY
134 Affymetrix probesets, corresponding to 129 unique genes, were upregulated in the comparison of heat-killed C. albicans versus heat-killed E. coli. 13 redundant probesets are given in italics.
163 Affymetrix probesets, corresponding to 158 unique genes, were downregulated in this comparison. 15 redundant probesets are given in italics.

## Sheet: C.  live C. albicans v HK C.alb
			Live C. albicans vs. HK C. albicans			UPREGULATED by S. aereus, P. aeruginosa or both
Affymetrix probe set ID	Gene ID	Gene name	Fold Change	P-value
171941_s_at	F44E5.4		7.26713	0.00078
171941_s_at	F44E5.5		7.26713	0.00078
190958_s_at	F44E5.4,F44E5.5		5.81707	0.00079
190744_at	C04F5.7	ugt-63	4.38006	0.00013
181171_at	C31H2.1	tbc-7	3.52073	0.0063
172635_x_at	Y38E10A.15	nspe-7	3.39965	0.00547
188217_at	Y80D3A.7	ptr-22	2.881	6.09418e-06
183330_s_at	C09B8.4		2.8392	0.0001
190301_s_at	C05E11.5	amt-4	2.74938	1.32455e-12
193909_at	ZK938.5	old-2	2.62814	4e-05
175642_s_at	C50F2.10	abf-2	2.58183	5.86699e-07
180412_at	R05H10.1		2.48995	9e-05
178757_at	F19H8.4	mltn-9	2.37084	0.00482
184624_s_at	C25H3.10		2.32189	1.66257e-09		Both
177579_at	K03D3.5		2.26347	0.00053
182910_at	Y15E3A.4		2.24193	0.00042
172542_at	C47C12.2		2.21681	0.00051
186702_at	C35D10.12		2.1971	0.00827
176583_at	Y97E10AL.1		2.17386	0.00466
189378_at	K09A11.4	cyp-14A3	2.17026	0.00019
183584_at	K09E3.7		2.113	0.00865
176360_at	R13A5.10		2.06852	0.00267
186090_s_at	Y71A12B.12		2.05995	0.00639
177144_at	Y45G5AM.K	nhr-114	-2.00293	0.00631
183115_at	C34H4.2		-2.01171	2.37585e-11		P. aeruginosa
191445_at	F01D4.2	ugt-44	-2.06503	4.66659e-13		P. aeruginosa
186179_at	K05F1.10		-2.06817	2e-05		Both
191527_s_at	C07A9.8		-2.06944	9e-05		S. aereus
174684_s_at	T19D12.1		-2.09188	3.52772e-13
174684_s_at	H43E16.1		-2.09188	3.52772e-13
175077_s_at	C05D12.3		-2.11863	3.08704e-06
190545_at	C04G6.1	mpk-2	-2.11914	7.76084e-07		Both
187225_s_at	F02A9.1		-2.11926	0.00724
189473_at	Y39D8C.1	abt-4	-2.12678	3.84396e-08
184534_s_at	C17H12.8		-2.14727	0.00027		P. aeruginosa
172744_at	K11G9.6	mtl-1	-2.18887	7.20419e-17
192636_at	F37H8.3		-2.21093	4.52369e-09
190445_at	F01D4.8		-2.21161	0.00273
181550_at	R10D12.6		-2.22309	0.00579
173335_s_at	C24B9.9	dod-3	-2.23608	6.07187e-12
174025_at	F47G4.7	smd-1	-2.28297	1.19976e-14
183555_at	C34H4.3	tag-244	-2.35583	0.0012		P. aeruginosa
189597_s_at	F59F4.1		-2.36985	1e-05
176104_at	Y41D4B.17		-2.38881	2.005e-15		P. aeruginosa
188304_at	F47G4.7	smd-1	-2.51138	0.0002
193595_at	F28D1.3	thn-1	-2.60746	0.0002
177219_at	M28.8	M28.8	-2.65987	4.02758e-13		P. aeruginosa
186801_s_at	F45D11.16		-2.70312	0.00767
186801_s_at	F45D11.15		-2.70312	0.00767
186801_s_at	F45D11.14		-2.70312	0.00767
192454_s_at	F25E2.4	ifd-2	-2.77332	0.00059		P. aeruginosa
192509_at	ZK666.6	clec-60	-2.82886	1e-05		S. aereus
181565_at	F56D6.2	clec-67	-2.83013	2.65093e-07		P. aeruginosa
191171_at	B0213.8	str-82	-2.96321	0.00413
172184_x_at	Y46C8AL.2	clec-174	-3.01547	6.32563e-06		P. aeruginosa
176742_at	F56D6.15	clec-69	-3.0762	3.8084e-06
186443_at	F42A10.7		-3.55639	1.08067e-16
180699_at	F41A4.2		-3.61018	0.00602
191541_at	C54D10.1	cdr-2	-3.69739	0.00714		P. aeruginosa
177104_at	Y46C8AL.D	clec-70	-3.83934	1.67138e-22		S. aereus
183624_at	F55G11.5	dod-22	-3.89658	9.78078e-11		Both
176743_s_at	F56D6.15	clec-69	-4.05862	3.92364e-18		P. aeruginosa
176743_s_at	F56D6.2	clec-67	-4.05862	3.92364e-18		P. aeruginosa
191759_at	K08C7.5	fmo-2	-5.67543	0		S. aereus
176851_at	Y40B10A.6		-6.38463	7.44312e-18		Both
DATA SUMMARY
22 Affymetrix probesets, corresponding to 22 unique genes, were upregulated in the comparison of live C. albicans versus heat-killed C. albicans. 1 redundant probeset is given in italics.
38 Affymetrix probesets, corresponding to 40 unique genes, were downregulated in this comparison. 2 redundant probesets are given in italics.
19 genes that were downregulated in the comparison of live C. albicans versus heat-killed C. albicans were also upregulated by S. aereus, P. aeruginosa or both in separate transcriptome profiling experiments.
