# Supplementary material for: Candida albicans Infection of Caenorhabditis elegans Induces Antifungal Immune Defenses
Source: PLoS Pathog. 2011 Jun 23;7(6):e1002074. doi: 10.1371/journal.ppat.1002074 (PMC3121877; doi:10.1371/journal.ppat.1002074)
Supplement: Table S3 — A. Shared transcriptional signature between C. albicans , P. aeruginosa and S. aureus . Genes that were induced or repressed by all three pathogens, by C. albicans and P. aeruginosa and by C. albicans and S. aureus at least 2-fold (P<0.01) are presented (see Figure 6). B. Presumptive C. albicans PAMP-response genes. The genes that were upregulated and downregulated at least 2-fold (P<0.01) by both heat-killed and live C. albicans (versus heat-killed E. coli) are listed (see Figure 7). C. Antibacterial genes are repressed during C. albicans infection. Listed are the genes that are repressed by C. albicans at least 2-fold (P<0.01) and induced by both P. aeruginosa and S. aureus, just P. aeruginosa or just S. aureus (see Figure 8). Additional columns in A and C indicate whether the gene was activated (or repressed) by heat-killed C. albicans (versus heat-killed E. coli) or by live C. albicans (versus heat-killed C. albicans). “-” indicates that expression was not affected. (XLS) [file ppat.1002074.s005.xls]

## Sheet: A. Common immune response genes
Affymetrix ID	Gene ID	Gene name	Short Description	UP or DOWN by HK C. albcians
INDUCED GENES
12 genes induced by C. albicans, P. aeruginosa and S. aureus
173558_at	ZC443.3			-
183652_at	K01A2.2	far-7	Nematode fatty acid retinoid binding	Yes
184623_at	K01A2.10			-
180612_s_at	F53A9.8		Short His-rich	Yes
180642_at	F53A9.2		Short His-rich	Yes
174957_s_at	F52F10.3	oac-31	Acyltransferase 3 family	Yes
178900_s_at	F45D3.4			-
189221_at	F28G4.1	cyp-37B1	Cytochrome P450	Yes
183381_at	C50F7.5		Pro-rich	Yes
179373_at	C50F4.9			Yes
178441_at	C34C6.7			-
184624_s_at	C25H3.10		Cyclin-like F-box	-
20 genes induced by C. albicans and P. aeruginosa
186811_s_at	ZK550.6		Phytanoyl-CoA dioxygenase	Yes
190307_s_at	ZK131.4	his-10	Histone H4	Yes
190307_s_at	ZK131.8	his-14	Histone H4	Yes
190307_s_at	ZK131.1	his-26	Histone H4	Yes
176044_at	Y41D4B.16		Protein of unknown function DUF274	Yes
179690_at	W02A2.5		Solute-binding protein/glutamate receptor	Yes
179690_at	W02A2.9			Yes
190830_at	T21C9.8	ttr-23	Transthyretin-like family	Yes
190999_at	T20B3.1		Carnitate acyltransferase	Yes
174748_at	T06D8.1		Protein of unknown function DUF1174	Yes
194060_s_at	T01D3.6		von Willebrand factor and related coagulation proteins	Yes
184191_at	R09B5.9	cnc-4	Caenacin antimicrobial peptide	Yes
189913_at	K09C4.1		Glucose transporter	Yes
183702_at	K05B2.4		Acyl-CoA thioester hydrolase	Yes
185003_s_at	F52F10.3	oac-31	Predicted acyltransferase	Yes
191879_at	D2045.8		Polymerase delta-interacting protein PDIP1,BTB domain	-
190359_at	C01G6.7	acs-7	Acyl-CoA synthetase	Yes
173550_at	F45D3.4a			-
178432_s_at	ZC443.3			-
188207_s_at	C50F7.5		Proline-rich region;Pistil-specific extensin-like protein	Yes
10 genes induced by C. albcians and S. aureus
193045_at	ZK563.2		Sodium-dependent phosphate transporter	Yes
186211_at	Y60C6A.1			Yes
173257_s_at	Y53F4B.45		C. elegans probable non-coding RNA	-
188496_s_at	T07G12.5		Xanthine/uracil/vitamin C permease family	Yes
184175_at	F58E10.7			Yes
181007_at	F53A9.7		Short His-rich	Yes
188078_at	F46B6.8	lipase	Lipase	Yes
189407_at	F10D7.3		Glutaredoxin	Yes
180946_at	C45G7.3	ilys-3		Yes
191527_s_at	C07A9.8		Putative membrane protein	Yes
REPRESSED GENES
14 genes repressed by C. albicans, P. aeruginosa and S. aureus
192492_at	C49F5.1	sams-1	S-adenosylmethionine synthetase	Yes
188822_at	C55B7.4	acdh-1	Acyl-CoA dehydrogenase, Tyrosine specific protein phosphatase	Yes
189345_at	F07H5.9		Acid phosphatase	Yes
183902_at	F43E2.5	msra-1	Peptide methionine sulfoxide reductase	Yes
179187_s_at	F46F2.3			Yes
177428_at	F58G6.3		Ctr copper transporter	Yes
177428_at	F58G6.7		Ctr copper transporter	Yes
192407_at	K08F4.7	gst-4	Glutathione S-transferase	-
177065_at	K09F5.2	vit-1	von Willebrand factor, type D, Lipid transport protein	-
184116_s_at	T05E12.6		CUB-like; K+ channel tetramerisation	Yes
189402_s_at	T10H9.5	pmp-5	ABC transporter, 7TM chemoreceptor, subfamily 1	Yes
171923_x_at	Y38F1A.6		Iron-containing alcohol dehydrogenases	Yes
177144_at	Y45G5AM.K	nhr-114	Ligand-binding domain of nuclear hormone receptor	-
177629_at	ZK593.3
8 genes repressed by C. albicans and P. aeruginosa
181121_at	C46F2.1			-
174812_at	C49F5.1	sams-1	S-adenosylmethionine synthetase	-
175238_s_at	EGAP2.3	pho-1	Histidine acid phosphatase	Yes
174283_s_at	F38B6.4		AIR synthase related protein	Yes
184159_at	T05E12.6		CUB-like doman	Yes
184012_at	T05E12.7			Yes
176939_at	Y34D9A.G	spp-23	Saposin-like type B	Yes
193016_s_at	Y38F1A.6		Iron-containing alcohol dehydrogenases	Yes
11 genes repressed by C. albicans and S. aureus
189282_at	C06B3.3	cyp-35C1	Cytochrome P450	Yes
193604_at	C08F11.8	ugt-22	UDP-glucoronosyl/UDP-glucosyl transferase	Yes
180177_at	C49G7.3		Metridin-like ShK toxin	Yes
177747_at	F58G6.2	srm-3	Ctr copper transporter	-
177747_at	F58G6.9	srm-3	Ctr copper transporter	-
189304_at	K09D9.2	cyp-35A3	Cytochrome P450	Yes
190886_at	M88.1	ugt-62	UDP-glucoronosyl/UDP-glucosyl transferase	Yes
190281_at	W01A11.4	lec-10	Galectin, galactose-binding lectin	-
183028_s_at	Y22F5A.5	lys-2	Lysozyme	-
183703_s_at	C08F11.8	ugt-22	UDP-glucoronosyl/UDP-glucosyl transferase	Yes
183703_s_at	Y43D4A.2		UDP-glucoronosyl/UDP-glucosyl transferase	Yes

## Sheet: B. Presumptive PAMP signature
Affymetrix ID	Gene ID	Gene name	Short Description
69 genes upregulated by both live C. albicans and heat-killed C. albcians (versus heat-killed E. coli)
189900_at	B0454.6		Amino acid permease
190359_at	C01G6.7	acs-7	Acyl-CoA synthetase
193466_s_at	C04F6.3	cht-1	Chitinase
179164_at	C06G8.1		Transmembrane protein
191527_s_at	C07A9.8		Putative membrane protein
188162_at	C09H5.2	catp-4	Cation transporting ATPase
173335_s_at	C24B9.9	dod-3	Downstream Of DAF-16
181629_at	C31B8.4
185969_s_at	C32F10.4
192247_at	C33D9.1	exc-5	Guanine nucleotide exchange factor
180946_at	C45G7.3	ilys-3
175642_s_at	C50F2.10	abf-2	Antimicrobial peptide
179373_at	C50F4.9
183381_at	C50F7.5		Pro-rich
190427_s_at	C54F6.14	ftn-1	Ferritin heavy chain homolog
189407_at	F10D7.3		Glutaredoxin
175175_at	F10E9.12
174195_at	F13E9.11
186521_at	F21C10.10
191406_at	F21D5.3		Laccase
193595_at	F28D1.3	thn-1	Thaumatin familiy of plant antifungal proteins
189221_at	F28G4.1	cyp-37B1	Cytochrome P450
179695_at	F35E12.5		CUB-like domain
188078_at	F46B6.8	lipase	Lipase
192737_at	F49E11.10	scl-2	SCP/TAPS domain-containing proteins
185003_s_at	F52F10.3	oac-31	Predicted acyltransferase
180642_at	F53A9.2		Short His-rich
181007_at	F53A9.7		Short His-rich
180612_s_at	F53A9.8		Short His-rich
173398_s_at	F53H2.2	cnc-7	Caenacin antimicrobial peptide
172314_x_at	F54D8.5
179739_at	F57G12.2
184175_at	F58E10.7
173911_s_at	F58F9.7
183652_at	K01A2.2	far-7	Nematode fatty acid retinoid binding
183702_at	K05B2.4		Acyl-CoA thioester hydrolase
184777_s_at	K06A9.1
173008_s_at	K08A2.5	nhr-88
189913_at	K09C4.1		Glucose transporter
184093_at	M01H9.1	trx-3	Thioredoxin, nucleoredoxin
184191_at	R09B5.9	cnc-4	Caenacin antimicrobial peptide
194060_s_at	T01D3.6		von Willebrand factor and related coagulation proteins
173008_s_at	T04A11.11
188393_at	T06C10.4	flp-10
178918_at	T06D8.1
188496_s_at	T07G12.5		Xanthine/uracil/vitamin C permease family
179093_at	T16G1.4		Predited small molecule kinase. CHK kinase-like
179360_s_at	T16G1.7
190999_at	T20B3.1		Carnitate acyltransferase
190830_at	T21C9.8	ttr-23	Transthyretin-like family
180616_at	T22B7.3
184855_at	T23B12.8
179690_at	W02A2.5		Solute-binding protein/glutamate receptor
179690_at	W02A2.9		Solute-binding protein/glutamate receptor
183861_at	W02D9.10
171788_x_at	Y23H5A.5	ctn-1	Alpha-catulin family of catenin-like protein
176044_at	Y41D4B.16		Protein of unknown function DUF274
184388_at	Y46H3A.4		Predicted lipase
186211_at	Y60C6A.1
173008_s_at	ZC239.1
180427_at	ZC395.5
190738_at	ZK1290.5		Aldo/keto reductase family proteins
190307_s_at	ZK131.1	his-26	Histone H4
190307_s_at	ZK131.4	his-10	Histone H4
190307_s_at	ZK131.8	his-14	Histone H4
179513_at	ZK550.2		Predicted transporter/transmembrane protein
186811_s_at	ZK550.6		Phytanoyl-CoA dioxygenase
193045_at	ZK563.2		Sodium phosphate co transporter
175156_at	AV180660
106 genes downregulated by both live C. albicans and heat-killed C. albcians (versus heat-killed E. coli)
190879_at	AC3.7	ugt-1	UDP-glucuronosyltransferase
187421_s_at	B0244.10
189460_at	B0285.9	ckb-2	Choline kinase
191606_at	C01F6.6	tag-60	PDZ domain
185557_s_at	C02A12.4	lys-7
189512_at	C03G6.15	cyp-35A2	Cytochrome P450
175077_s_at	C05D12.3
189282_at	C06B3.3	cyp-35C1	Cytochrome P450
193604_at	C08F11.8	ugt-22	UDP-glucoronosyl/UDP-glucosyl transferase
192659_at	C14B9.1	hsp-12.2	Alpha-B-crystallin
185619_s_at	C23H5.8
175591_s_at	C24B9.3		Protein of unknown function DUF32
192541_s_at	C26B2.3	nhr-31	Zinc finger protein
189019_at	C31E10.7		Cytochrome b5
179682_at	C31H5.6		Acyl-CoA thioester hydrolase
189898_s_at	C44B7.8	pmp-1	ABC transporter
193903_at	C47A10.1	pgp-9
190156_s_at	C48B4.1		Acyl-CoA oxidase I
192492_at	C49F5.1	sams-1	S-adenosylmethionine synthetase
180177_at	C49G7.3		Metridin-like ShK toxin
182713_s_at	C49G7.4	phat-3
189409_at	C49G7.8	cyp-35A4	Cytochrome P450
182553_at	C54D10.3
188822_at	C55B7.4	acdh-1	Acyl-CoA dehydrogenase
175238_s_at	EGAP2.3	pho-1	Histidine acid phosphatase
178262_at	F01D5.5		Metridin-like ShK toxin
190778_at	F07B10.1	cln-3.1	Human CLN3 protein like
189345_at	F07H5.9		Acid phosphatase
175104_s_at	F08D12.3
189904_at	F08H9.7	clec-56	C-type lectin domain
171932_x_at	F09C8.1
190719_at	F10D2.6	ugt-37	Glucuronosyltransferase
187323_at	F13D12.6
192485_at	F15A4.6		Toxocara surface glycoprotein like
191298_s_at	F23B2.12	pcp-2	Lysosomal carboxypeptidase
188921_at	F25D1.5		Dehydrogenase
190591_at	F32G8.6	cat-4	GTP cyclohydrolase I
180320_at	F35A5.2
174283_s_at	F38B6.4		AIR synthase related protein
184448_at	F41G3.10
184448_at	F41G3.20
183902_at	F43E2.5	msra-1	Peptide methionine sulfoxide reductase
191404_at	F43H9.2	sptl-2
179187_s_at	F46F2.3
180945_s_at	F49C12.7		CHK-kinase like
180727_at	F49F1.5		Metridin-like ShK toxin
181132_s_at	F49F1.7		Metridin-like ShK toxin
186270_s_at	F53C3.12
187964_at	F54F3.3		Lipase
186318_s_at	F55G1.12
185102_at	F55G1.13		EGF repeats, Notch family
189048_at	F56F10.1		Peptidase
188046_s_at	F57F4.3	gfi-1
182088_s_at	F57F4.4
177428_at	F58G6.3		Ctr copper transporter
177428_at	F58G6.7		Ctr copper transporter
188574_s_at	H17B01.2	col-70	Collagen
184381_at	H22K11.4	sgca-1
190208_at	H28G03.1		RNA binding protein
183981_at	H37A05.2		CHK-kinase like
180747_s_at	K02D7.4	dsc-4
189394_at	K07C6.5	cyp-35A5	Cytochrome P450
183875_at	K07D4.6
178927_at	K08D8.5		CUB-like domain
189304_at	K09D9.2	cyp-35A3	Cytochrome P450
182277_at	M01D1.2	math-34
176002_at	M02H5.8
177350_at	M176.11
190886_at	M88.1	ugt-62	UDP-glucuronosyltransferase
177951_s_at	PDB1.1
192820_at	R03D7.6	gst-5	Glutathione S-transferase
193321_at	R04E5.10	ifd-1	Cytoplasmic intermeidate filament protein
191221_at	R07B1.4	gst-36	Glutathione transferase
188882_at	R08H2.1	dhs-23	Dehydrogenase
172866_x_at	T01B11.6	oat-1	Transmembrane transporter
188106_at	T01C3.4	fil-1	Lipase
186239_at	T03F1.10	clec-53
182573_at	T05B4.3	phat-4
184116_s_at	T05E12.6		CUB-like; K+ channel tetramerisation
184012_at	T05E12.7
181156_at	T08A9.8	spp-4
189402_s_at	T10H9.5	pmp-5	ABC transporter, 7TM chemoreceptor, subfamily 1
189151_s_at	T16G12.1		Aminopeptidase
186383_at	T19D12.4
172218_x_at	T20G5.7	dod-6
192878_at	T22G5.2	lbp-7	Fatty-acid binding protein
178599_at	T22G5.7	spp-12	Saposin
189551_s_at	T25C8.2	act-5	Actins
187997_s_at	VZK822L.1	fat-6	Acyl-CoA desaturase
192357_at	W06D12.3	fat-5	Fatty acid desaturase
181502_s_at	W07A12.6	oac-54
181502_s_at	W07A12.7	rhy-1
173214_s_at	W10C8.5
173214_s_at	F32B5.1
173207_at	Y17D7B.7
176939_at	Y34D9A.G	spp-23	Saposin-like type B
171923_x_at	Y38F1A.6		Iron-containing alcohol dehydrogenases
183703_s_at	Y43D4A.2
177059_at	Y46C8AL.H	clec-72	C-type lectin
185145_at	Y46D2A.2		Protein of unknown function DUF274
180669_s_at	Y4C6B.6		Glycoside hydrolase, family 30
186349_at	Y51H7C.1
191331_at	Y53F4B.31	gst-28	Glutathione S-transferase
175576_s_at	Y75B7AR.1
191418_at	ZC443.6	ugt-16	UDP-glucuronosyl and UDP-glucosyl transferase
192144_s_at	ZK455.4	asm-2	Sphingomyelin phosphodiesterase
177700_at	ZK896.2

## Sheet: C. Down-reg antibacterial genes
Affymetrix ID	Gene ID	Gene name	Short Description	Repressed by HK C. albcians	Repressed by live C. albicans
5 genes repressed by C. albicans and induced by both P. aeruginosa and S. aureus
190156_s_at	C48B4.1		Acyl-CoA oxidase I	Yes	-
177100_at	Y46C8AL.E	clec-71	C-type lectin	-	-
189971_at	F01G10.3	ech-9	enoyl-CoA hydratase	-	-
188106_at	T01C3.4	fil-1	Lipase	Yes	-
188441_at	F21F8.4		Peptidase	-	-
22 genes repressed by C. albicans and induced by P. aeruginosa
176743_s_at	F56D6.15,.2	clec-67,clec-69	C-type lectin	-	Yes
181565_at	F56D6.2	clec-67	C-type lectin	-	Yes
189460_at	B0285.9	ckb-2	Choline kinase	Yes	-
175151_at	F53C11.1		CUB-like domain	-	-
177700_at	K08D8.6		CUB-like domain	Yes	-
178927_at	K08D8.5		CUB-like domain	Yes	-
184534_s_at	C17H12.8		CUB-like domain	-	Yes
189282_at	C06B3.3	cyp-35C1	Cytochrome P450	Yes	-
189512_at	C03G6.15	cyp-35A2	Cytochrome P450	Yes	-
191541_at	C54D10.1	cdr-2	Glutathione S-transferase	-	Yes
192820_at	R03D7.6	gst-5	Glutathione S-transferase	Yes	-
178262_at	F01D5.5		Metridin-like ShK toxin	Yes	-
180727_at	F49F1.5		Metridin-like ShK toxin	Yes	-
181132_s_at	F49F1.7		Metridin-like ShK toxin	Yes	-
172069_x_at	T10H4.12	cpr-3	Peptidase	-	-
191017_at	Y40D12A.2		Peptidase	-	-
185145_at	Y46D2A.2		Protein of unknown function; DUF274	Yes	-
191418_at	ZC443.6	ugt-16	UDP-glucuronosyl and UDP-glucosyl transferase	Yes	-
185270_at	F53E10.4	irg-3		-	-
186383_at	T19D12.4			Yes	-
187412_at	C18H9.6			-	-
190591_at	F32G8.6	cat-4		Yes	-
17 genes repressed by C. albicans and induced by S. aereus
189898_s_at	C44B7.8	pmp-1	ABC transporter	Yes	-
179682_at	C31H5.6		Acyl-CoA thioester hydrolase	Yes	-
181259_at	B0218.6	clec-51	C-type lectin	-	-
189904_at	F08H9.7	clec-56	C-type lectin domain	Yes	-
192509_at	ZK666.6	clec-60	C-type lectin	-	Yes
177104_at	Y46C8AL.3	clec-70	C-type lectin	-	Yes
177059_at	Y46C8AL.H	clec-72	C-type lectin	Yes	-
189975_at	F08H9.5	clec-227	C-type lectin domain	-	-
191331_at	Y53F4B.31	gst-28	Glutathione S-transferase	Yes	-
180669_s_at	Y4C6B.6		Glycoside hydrolase, family 30	Yes	-
187964_at	F54F3.3		Lipase	Yes	-
178086_at	F58B3.2	lys-5	Lysozyme	-	-
190450_s_at	F09C8.1	F09C8.1	Phospholipase precursor	Yes	-
180945_s_at	F49C12.7		Protein of unknown function DUF227	Yes	-
175591_s_at	C24B9.3		Protein of unknown function DUF32	Yes	-
178599_at	T22G5.7	spp-12	Saposin	Yes	-
191502_at	ZC443.5	ugt-18	UDP-glucoronosyl/UDP-glucosyl transferase	-	-
